# Supplementary material for: A novel immune-related genes signature after bariatric surgery is histologically associated with non-alcoholic fatty liver disease
Source: Adipocyte. 2021 Sep 10;10(1):424–34. doi: 10.1080/21623945.2021.1970341 (PMC8437528; doi:10.1080/21623945.2021.1970341)
Supplement: Supplemental Material [file KADI_A_1970341_SM5155.zip]

Archive with 1 entries (1 files):
- S table 1.doc
